# Supplementary material for: MicroLive: an image processing toolkit for quantifying live-cell single-molecule microscopy
Source: Bioinform Adv. 2026 Mar 30;6(1):vbag095. doi: 10.1093/bioadv/vbag095 (PMC13080936; doi:10.1093/bioadv/vbag095)
Supplement: vbag095_Supplementary_Data [file vbag095_supplementary_data.zip]

Archive with 3 entries (3 files):
- 08-Apr-2026_050326_supplementary_information.pdf
- 07-Apr-2026_110445_supplementary_information.pdf
- supplementary_information.pdf
